# Supplementary material for: Insulin-Mimicking Bioactivities of Acylated Inositol Glycans in Several Mouse Models of Diabetes with or without Obesity
Source: PLoS One. 2014 Jun 27;9(6):e100466. doi: 10.1371/journal.pone.0100466 (PMC4074071; doi:10.1371/journal.pone.0100466)
Supplement: Figure S1 — Chemical structures of synthetic acylated inositol glycans. (ZIP) [file pone.0100466.s001.zip]

Archive with 3 entries (2 files):
- Figure 1S.TIF
- __MACOSX/
- __MACOSX/._Figure 1S.TIF
