# Supplementary material for: Insulin-Mimicking Bioactivities of Acylated Inositol Glycans in Several Mouse Models of Diabetes with or without Obesity
Source: PLoS One. 2014 Jun 27;9(6):e100466. doi: 10.1371/journal.pone.0100466 (PMC4074071; doi:10.1371/journal.pone.0100466)
Supplement: Figure S3 — IG-2 did not stimulated glycogen synthesis and lipogenesis in 3T3-L1 adipocytes. 3T3-L1 adipocytes were treated with various concentrations of IG-2 in DMSO or 1–100 nM insulin for 30 min. Then 1 µCi of [14C]-glucose (approximately 220 cpm/nmol) was added and glycogen and lipid synthesis were measured as described in Methods and Materials. Values are expressed as fold change vs. basal. Graphs show the means±SEM of 3 independent experiments. (ZIP) [file pone.0100466.s003.zip]

Archive with 3 entries (2 files):
- Figure 3S.TIF
- __MACOSX/
- __MACOSX/._Figure 3S.TIF
